# Supplementary material for: Association Between Mediterranean Diet Consumption and the Physical and Mental Components of HRQL in Community-Dwelling Older Adults in Valencia
Source: Nutrients. 2025 Oct 15;17(20):3243. doi: 10.3390/nu17203243 (PMC12567089; doi:10.3390/nu17203243)
Supplement: Supplementary file 1 [file nutrients-17-03243-s001.zip]

Archive with 1 entries (1 files):
- nutrients-3906623-supplementary.pdf
